# Supplementary material for: Dimeric Benzodiazepines as Peptide Mimetics to Overcome p53-Dependent Drug Resistance of Tumors
Source: Biomolecules. 2023 Feb 3;13(2):291. doi: 10.3390/biom13020291 (PMC9953746; doi:10.3390/biom13020291)
Supplement: Supplementary file 1 [file biomolecules-13-00291-s001.zip]

Archive with 1 entries (1 files):
- biomolecules-2132462-supplementary.pdf
